# Supplementary material for: Genome-Wide Identification and Comparative Analysis of MYB Transcription Factor Family in Musa acuminata and Musa balbisiana
Source: Plants (Basel). 2020 Mar 27;9(4):413. doi: 10.3390/plants9040413 (PMC7238746; doi:10.3390/plants9040413)
Supplement: Supplementary file 1 [file plants-09-00413-s001.zip]

Archive with 8 entries (7 files):
- spm-plants-713656-revise1/
- spm-plants-713656-revise1/S2.tif
- spm-plants-713656-revise1/S3.tif
- spm-plants-713656-revise1/Supp Figure S1.pdf
- spm-plants-713656-revise1/Table S1-Details MYB genes studied in different plant species.docx
- spm-plants-713656-revise1/Table S2-Overview of putative MYB genes predicted in Musa accuminata and Musa balbisianana.xlsx
- spm-plants-713656-revise1/Table S3- List of primers used in this study.XLSX
- spm-plants-713656-revise1/Table S4-Segmental and tandem duplication in MYB genes in Musa acuminata and Musa balbisiana.XLSX
