# Supplementary material for: Genome-Wide Identification and Comparative Analysis of MYB Transcription Factor Family in Musa acuminata and Musa balbisiana
Source: Plants (Basel). 2020 Mar 27;9(4):413. doi: 10.3390/plants9040413 (PMC7238746; doi:10.3390/plants9040413)
Supplement: Supplementary file 1 [file plants-09-00413-s001.zip › spm-plants-713656-revise1/Table S2-Overview of putative MYB genes predicted in Musa accuminata and Musa balbisianana.xlsx]

## Sheet: MaMYBs
		Table S2: Overview of putative MYB genes predicted in Musa acuminata
		Accession number	Deduced polypeptide			Number of exons	Number of Introns	Genes on LG	Conserved Doains
Sr#	Name	PlAZA database	Length (aa)	PI	Molecular weight (Da)	Total	Total	Linkage group (LG)	From	To	Conserved domains type
1	MaMYB01	GSMUA_Achr11G07660_001	175	6.83	26250.8	4	2	11	17	118	Atypical/Orphan
2	MaMYB02	GSMUA_Achr4g06410_001	261	6.16	34424.5	3	2	11	13	115	R2R3
3	MaMYB03	GSMUA_AchrUn_randomG13280_001	300	6.71	33821.9	3	2	4	13	112	R2R3
4	MaMYB04	GSMUA_AchrUn_randomG07380_001	328	6.83	37360.7	3	2	4	13	111	R2R3
5	MaMYB05	GSMUA_AP10690_001	222	6.11	25491.8	3	2	5	24	87	R2R3
6	MaMYB06	GSMUA_AP17010_001	219	6.01	25118.3	3	2	5	13	115	R2R3
7	MaMYB07	GSMUA_AP30830_001	250	4.8	28382.4	3	2	5	13	115	Atypical/Orphan
8	MaMYB08	GSMUA_AP21550_001	322	5.83	36943.8	3	3	6	12	114	R2R3
9	MaMYB09	GSMUA_AP18460_001	195	8.36	22410.3	3	2	7	13	115	R2R3
10	MaMYB010	GSMUA_AP17000_001	303	5.97	34940.6	3	3	8	40	128	Atypical/Orphan
11	MaMYB11	GSMUA_AP10790_001	198	5.91	22939.9	4	2	9	4	105	R2R3
12	MaMYB012	GSMUA_AP21150_001	218	8.95	24724.7	5	2	unknown	13	115	R2R3
13	MaMYB013	GSMUA_AP22350_001	201	9.11	23507.7	4	2	unknown	13	115	R2R3
14	MaMYB014	GSMUA_AP14840_001	265	9.35	30251.2	4	1	unknown	16	92	R2R3
15	MaMYB15	GSMUA_Achr10g26610_001	463	8.96	31508.8	4	1	10	20	117	3R
16	MaMYB16	GSMUA_AP03880_001	416	8.37	39710.9	3	1	10	40	89	3R
17	MaMYB17	GSMUA_AP19890_001	302	8.54	34109.1	3	1	2	66	218	3R
18	MaMYB18	GSMUA_AP01370_001	240	6.34	27940.2	3	2	2	35	187	3R
19	MaMYB19	GSMUA_AP05030_001	195	8.29	22694.5	3	2	3	46	198	Atypical/Orphan
20	MaMYB20	GSMUA_AP31410_001	210	9.3	23933.9	3	2	6	4	105	3R
21	MaMYB21	GSMUA_AP10520_001	189	9.6	21902.7	3	2	6	55	208	R2R3
22	MaMYB22	GSMUA_AP10150_001	259	9.44	24312.7	2	4	7	188	490	3R
23	MaMYB23	GSMUA_AP00770_001	251	5.95	29080.2	3	3	9	794	946	Atypical/Orphan
24	MaMYB24	GSMUA_AP01620_001	499	9.36	28807.6	4	2	9	72	375	Atypical/Orphan
25	MaMYB25	GSMUA_AP01640_001	254	9.08	29028.9	3	2	10	183	283	R2R3
26	MaMYB26	GSMUA_AP02290_001	286	9.05	24559.7	3	2	10	13	114	R2R3
27	MaMYB27	GSMUA_A10P03710_001	220	7.01	25526.7	3	2	10	27	185	R2R3
28	MaMYB28	GSMUA_A10P04590_001	212	8.96	27694.2	2	2	10	9	110	Atypical/Orphan
29	MaMYB29	GSMUA_A10P05080_001	284	9.38	24452.6	2	2	10	50	151	R2R3
30	MaMYB30	GSMUA_A10P06880_001	321	8.92	24558.7	3	2	10	62	162	R2R3
31	MaMYB31	GSMUA_A10P08070_001	238	7.07	26386.8	3	2	10	8	127	MYB realted
32	MaMYB32	GSMUA_A10P08350_001	297	9.4	27690.3	3	2	10	13	112	Atypical/Orphan
33	MaMYB33	GSMUA_A10P10800_001	268	5.14	42750.6	3	2	10	13	115	R2R3
34	MaMYB34	GSMUA_AP12830_001	260	5.25	43554.4	4	2	10	18	118	R2R3
35	MaMYB35	GSMUA_AP13520_001	304	8.32	34385.6	5	2	10	77	177	Atypical/Orphan
36	MaMYB036	GSMUA_AP14030_001	236	8.82	29859.9	5	1	10	14	115	R2R3
37	MaMYB37	GSMUA_AP16010_001	298	8.4	33368.3	3	2	10	38	139	Atypical/Orphan
38	MaMYB38	GSMUA_AP17610_001	218	8.13	35915.8	3	2	10	13	114	R2R3
39	MaMYB39	GSMUA_AP18880_001	239	6.27	37262.3	3	2	10	13	114	R2R3
40	MaMYB40	GSMUA_AP19130_001	467	5.25	34581.4	3	2	10	26	126	Atypical/Orphan
41	MaMYB41	GSMUA_A10P19970_001	297	5.75	38445	3	1	10	13	114	R2R3
42	MaMYB42	GSMUA_A10P24560_001	206	5.77	35817.7	3	2	10	13	114	R2R3
43	MaMYB43	GSMUA_A10P25700_001	305	6.37	36484	3	1	10	13	114	R2R3
44	MaMYB44	GSMUA_AP26730_001	319	5.71	39202.2	4	2	10	13	139	Atypical/Orphan
45	MaMYB45	GSMUA_AP29210_001	350	8.09	39537.5	4	2	10	7	108	R2R3
46	MaMYB46	GSMUA_A10P29280_001	358	6.16	40495.2	3	2	10	13	114	R2R3
47	MaMYB47	GSMUA_A10P29680_001	387	8.08	36224.5	3	2	10	9	127	R2R3
48	MaMYB48	GSMUA_A10P29970_001	289	8	37480.8	3	2	10	40	111	R2R3
49	MaMYB49	GSMUA_A11P00410_001	285	6.65	40451.4	3	3	11	13	114	Atypical/Orphan
50	MaMYB50	GSMUA_A11P02410_001	235	5.83	37591.2	3	2	11	13	114	R2R3
51	MaMYB51	GSMUA_A11P04090_001	358	5.46	40534.2	3	2	11	16	114	Atypical/Orphan
52	MaMYB52	GSMUA_A11P04930_001	213	8.19	36392.9	3	2	11	13	114	R2R3
53	MaMYB53	GSMUA_A11P07180_001	264	7.71	43122.3	2	2	11	14	115	R2R3
54	MaMYB54	GSMUA_A11P07850_001	167	7.15	43674.2	4	2	11	13	114	R2R3
55	MaMYB55	GSMUA_A11P09110_001	156	6.47	40986.4	4	2	11	14	115	R2R3
56	MaMYB56	GSMUA_A11P09160_001	432	5.43	47386.4	3	2	11	10	124	MYB realted
57	MaMYB57	GSMUA_A11P10490_001	275	6.26	36913.6	3	2	11	52	152	R2R3
58	MaMYB58	GSMUA_A11P13080_001	394	5.93	39533	2	2	11	90	190	R2R3
59	MaMYB59	GSMUA_A11P13200_001	251	5.52	38400	5	2	11	13	114	R2R3
60	MaMYB60	GSMUA_A11P15910_001	303	6.03	33570.8	4	2	11	17	124	R2R3
61	MaMYB61	GSMUA_A11P16130_001	233	7.56	34238.7	4	2	11	13	114	R2R3
62	MaMYB62	GSMUA_A11P17190_001	262	5.16	28779.2	4	2	11	18	119	R2R3
63	MaMYB63	GSMUA_A11P17870_001	230	5.38	31472.2	3	2	11	15	116	Atypical/Orphan
64	MaMYB64	GSMUA_A11P20830_001	287	9.19	24219.1	3	2	11	15	116	Atypical/Orphan
65	MaMYB65	GSMUA_A11P22820_001	344	6.24	40690.5	1	2	11	22	123	R2R3
66	MaMYB66	GSMUA_A11P23430_001	303	5.22	27893.2	3	2	11	13	114	R2R3
67	MaMYB67	GSMUA_A11P23500_001	257	6.4	29390.8	1	2	11	13	114	R2R3
68	MaMYB68	GSMUA_A11P24690_001	326	4.93	31978.5	3	2	11	17	118	R2R3
69	MaMYB69	GSMUA_A11P25100_001	269	6.02	31329.1	3	2	11	37	137	Atypical/Orphan
70	MaMYB70	GSMUA_A1P01660_001	241	6.34	26609.2	3	2	11	38	140	R2R3
71	MaMYB71	GSMUA_A1P02420_001	322	6.71	31887.6	3	2	1	13	114	R2R3
72	MaMYB72	GSMUA_A1P03140_001	195	5.92	36186.3	3	2	1	13	115	R2R3
73	MaMYB73	GSMUA_A1P03450_001	254	5.78	40102.9	3	1	1	15	116	R2R3
74	MaMYB74	GSMUA_A1P04910_001	243	5.58	37011.2	3	1	1	18	115	Atypical/Orphan
75	MaMYB75	GSMUA_A1P07550_001	245	7.05	34374.9	3	2	1	50	151	R2R3
76	MaMYB76	GSMUA_A1P09180_001	237	6.75	35774.1	4	1	1	13	114	R2R3
77	MaMYB77	GSMUA_A1P09750_001	328	5.81	42991.9	4	2	1	16	116	R2R3
78	MaMYB78	GSMUA_A1P17150_001	298	5.72	39845.3	1	2	1	70	171	R2R3
79	MaMYB79	GSMUA_A1P17480_001	394	7.95	44298	2	2	1	4	122	Atypical/Orphan
80	MaMYB80	GSMUA_A1P17730_001	586	8.51	49113.6	2	2	1	8	165	R2R3
81	MaMYB81	GSMUA_A1P18610_001	282	6.13	29866.4	4	1	1	13	114	MYB realted
82	MaMYB82	GSMUA_A1P21020_001	282	5.16	31835.5	3	1	1	17	118	Atypical/Orphan
83	MaMYB83	GSMUA_A1P23990_001	195	4.89	36782.1	4	2	1	13	114	Atypical/Orphan
84	MaMYB84	GSMUA_A1P24960_001	330	6.25	25368.8	2	2	1	16	117	R2R3
85	MaMYB85	GSMUA_A1P26140_001	270	6.54	25384.9	3	2	1	13	114	R2R3
86	MaMYB86	GSMUA_A1P26520_001	282	4.71	24277.6	3	2	1	14	115	R2R3
87	MaMYB87	GSMUA_A1P27270_001	256	9.32	29815.7	3	2	1	13	114	R2R3
88	MaMYB88	GSMUA_A2P01830_001	221	8.95	25990.6	3	2	1	13	114	R2R3
89	MaMYB89	GSMUA_A2P02970_001	242	6.91	27685.2	3	2	1	13	115	R2R3
90	MaMYB90	GSMUA_A2P04200_001	239	5.59	27901.2	3	3	2	14	115	R2R3
91	MaMYB91	GSMUA_A2P04730_001	192	6.53	22016.7	3	2	2	26	127	R2R3
92	MaMYB92	GSMUA_A2P07780_001	323	6.67	36496.4	3	2	2	14	143	R2R3
93	MaMYB93	GSMUA_A2P11450_001	271	4.9	31271.7	3	2	2	13	114	R2R3
94	MaMYB94	GSMUA_A2P14770_001	291	5.99	32392.5	1	2	2	4	105	R2R3
95	MaMYB95	GSMUA_A2P16200_001	287	6.25	32334.2	3	2	2	19	120	R2R3
96	MaMYB96	GSMUA_A2P17960_001	258	5.6	36434.8	3	2	2	15	116	Atypical/Orphan
97	MaMYB97	GSMUA_A2P18090_001	541	5.54	51344.2	3	1	2	2	103	R2R3
98	MaMYB98	GSMUA_A2P19380_001	599	6.56	54908.3	4	1	2	13	114	R2R3
99	MaMYB99	GSMUA_A2P20600_001	506	5.12	55451.7	4	2	2	13	114	R2R3
100	MaMYB100	GSMUA_A2P22010_001	556	5.18	50168.7	3	2	2	13	114	Atypical/Orphan
101	MaMYB101	GSMUA_A3P06470_001	357	9.42	41255.2	2	0	2	3	103	R2R3
102	MaMYB102	GSMUA_A3P07700_001	305	5.55	34535.2	2	2	3	13	114	R2R3
103	MaMYB103	GSMUA_A3P07940_001	397	5.7	42961	4	1	3	14	115	R2R3
104	MaMYB104	GSMUA_A3P07950_001	434	6.53	46821.3	3	1	3	22	123	R2R3
105	MaMYB105	GSMUA_A3P08370_001	326	8.93	34600.9	4	2	3	131	231	R2R3
106	MaMYB106	GSMUA_A3P09050_001	313	8.54	33880	3	2	3	13	114	Atypical/Orphan
107	MaMYB107	GSMUA_A3P09450_001	267	7.71	30260	3	2	3	79	179	Atypical/Orphan
108	MaMYB108	GSMUA_A3P09490_001	249	6.19	27571.5	3	1	3	13	114	R2R3
109	MaMYB109	GSMUA_A3P10060_001	260	5.31	28386.7	3	2	3	5	106	R2R3
110	MaMYB110	GSMUA_A3P12730_001	179	7.74	20860.4	3	2	3	20	120	Atypical/Orphan
111	MaMYB111	GSMUA_A3P13070_001	362	9.44	41521.1	3	1	3	17	117	R2R3
112	MaMYB112	GSMUA_A3P16490_001	309	9.48	35269.3	3	1	3	22	129	R2R3
113	MaMYB113	GSMUA_A3P18970_001	392	9.09	43595.7	3	2	3	76	177	R2R3
114	MaMYB114	GSMUA_A3P19490_001	400	6.4	44542.3	3	2	3	17	118	R2R3
115	MaMYB115	GSMUA_A3P21000_001	275	8.84	31757.7	3	2	3	13	114	R2R3
116	MaMYB116	GSMUA_A3P21060_001	440	6.86	50596.7	3	2	3	13	114	R2R3
117	MaMYB117	GSMUA_A3P22200_001	376	6.8	43282.4	3	2	3	13	114	Atypical/Orphan
118	MaMYB118	GSMUA_A3P24580_001	455	5.54	51609.5	3	2	4	4	104	Atypical/Orphan
119	MaMYB119	GSMUA_A3P27700_001	570	8.34	53417.4	3	6	4	13	114	3R
120	MaMYB120	GSMUA_A3P28230_001	464	8.44	52647.4	3	6	4	12	113	R2R3
121	MaMYB121	GSMUA_A3P28540_001	1015	5.14	111979	3	10	4	13	115	R2R3
122	MaMYB122	GSMUA_A4P00480_001	552	8.42	60872.4	3	6	4	16	153	R2R3
123	MaMYB123	GSMUA_A4P01050_001	478	5.96	54093.3	3	11	4	19	119	R2R3
124	MaMYB124	GSMUA_A4P05410_001	1125	8.12	126429	3	9	4	16	135	R2R3
125	MaMYB125	GSMUA_A4P09450_001	996	5.2	112034	4	3	4	4	104	R2R3
126	MaMYB126	GSMUA_A4P11960_001	286	9.21	33231.4	4	3	4	13	114	R2R3
127	MaMYB127	GSMUA_A4P12950_001	376	8.2	28393.3	4	3	4	13	114	R2R3
128	MaMYB128	GSMUA_A4P18180_001	170	10.32	29192.7	5	3	4	13	114	R2R3
129	MaMYB129	GSMUA_A4P19030_001	156	9.14	16900.4	5	2	4	13	114	R2R3
130	MaMYB130	GSMUA_A4P19560_001	297	6.37	38272.3	3	2	4	5	106	R2R3
131	MaMYB131	GSMUA_A4P19880_001	389	6.5	31525.5	3	2	4	16	116	R2R3
132	MaMYB132	GSMUA_A4P19990_001	197	5.46	27859.4	3	2	4	19	120	Atypical/Orphan
133	MaMYB133	GSMUA_A4P20150_001	267	10.08	15381.1	3	4	4	4	105	Atypical/Orphan
134	MaMYB3134	GSMUA_A4P21700_001	269	9.3	29424.7	3	2	4	18	119	R2R3
135	MaMYB135	GSMUA_A4P21910_001	232	6.76	26346.2	3	2	4	13	115	R2R3
136	MaMYB136	GSMUA_A4P23690_001	219	7.35	25145.8	3	2	4	14	115	R2R3
137	MaMYB137	GSMUA_A4P25260_001	368	8.76	40471.3	4	2	4	16	122	R2R3
138	MaMYB138	GSMUA_A4P25340_001	279	7.03	31164.8	4	2	4	16	117	R2R3
139	MaMYB139	GSMUA_A4P25710_001	142	10.19	16678.3	4	2	4	13	115	R2R3
140	MaMYB140	GSMUA_A4P27350_001	192	10.04	22122.5	2	2	4	15	116	R2R3
141	MaMYB141	GSMUA_A4P28090_001	300	4.76	33763.6	2	2	4	17	118	Atypical/Orphan
142	MaMYB142	GSMUA_A4P28850_001	226	8.39	25138.5	2	2	4	14	115	R2R3
143	MaMYB143	GSMUA_A4P29230_001	272	4.96	30710.4	2	3	4	13	115	Atypical/Orphan
144	MaMYB144	GSMUA_A4P29410_001	204	7.03	23318.2	3	3	4	13	114	R2R3
145	MaMYB145	GSMUA_A4P32240_001	279	6.67	31452.5	3	1	4	13	115	R2R3
146	MaMYB146	GSMUA_A5P01180_001	279	5.14	31030.7	3	1	4	15	116	R2R3
147	MaMYB147	GSMUA_A5P01930_001	260	10.04	28798.2	3	2	5	13	114	R2R3
148	MaMYB148	GSMUA_A5P03520_001	281	6.46	31637.3	3	2	5	13	114	R2R3
149	MaMYB149	GSMUA_A5P03920_001	303	4.87	34035.1	3	2	5	34	135	Atypical/Orphan
150	MaMYB150	GSMUA_A5P05910_001	240	5.99	26932.2	3	2	5	13	114	R2R3
151	MaMYB151	GSMUA_A5P06530_001	246	7.04	28248.2	3	2	5	13	114	Atypical/Orphan
152	MaMYB152	GSMUA_A5P07720_001	375	9.11	42214.7	3	2	5	13	114	R2R3
153	MaMYB153	GSMUA_A5P09280_001	295	8.32	32848.2	3	2	5	12	113	Atypical/Orphan
154	MaMYB154	GSMUA_A5P12230_001	192	9.97	21622.1	3	3	5	13	114	R2R3
155	MaMYB155	GSMUA_A5P14600_001	255	6,01	27874.2	4	4	5	13	114	R2R3
156	MaMYB156	GSMUA_A5P18080_001	234	5.76	25488.5	4	4	5	17	118	R2R3
157	MaMYB157	GSMUA_A5P18600_001	178	7.09	33299	3	2	5	13	114	R2R3
158	MaMYB158	GSMUA_A5P21090_001	219	5.89	37603.6	3	2	5	13	115	R2R3
159	MaMYB159	GSMUA_A5P21250_001	225	5.97	21342	3	2	5	13	115	R2R3
160	MaMYB160	GSMUA_A5P21840_001	345	5.42	35502.7	1	0	5	13	114	R2R3
161	MaMYB161	GSMUA_A5P22760_001	267	8.82	23511.2	4	2	5	13	114	R2R3
162	MaMYB162	GSMUA_A5P23110_001	209	6.56	35108.3	3	2	5	80	180	R2R3
163	MaMYB163	GSMUA_A5P23240_001	156	5.56	25786.4	3	3	5	13	114	Atypical/Orphan
164	MaMYB164	GSMUA_A5P23290_001	235	6.47	31757.4	3	3	5	21	121	R2R3
165	MaMYB165	GSMUA_A5P26000_001	298	9.61	33955.1	3	3	5	9	110	R2R3
166	MaMYB166	GSMUA_A5P27750_001	300	8.96	23049.6	3	2	5	20	326	Atypical/Orphan
167	MaMYB167	GSMUA_A5P28350_001	310	9.15	28657.3	4	2	5	28	181	R2R3
168	MaMYB168	GSMUA_A5P28780_001	287	7.13	43801.5	2	2	5	3	106	Atypical/Orphan
169	MaMYB169	GSMUA_A5P28940_001	216	9.41	34059.6	3	2	5	13	115	R2R3
170	MaMYB170	GSMUA_A5P29070_001	245	7.09	26245.8	3	1	5	13	114	Atypical/Orphan
171	MaMYB171	GSMUA_A6P01850_001	267	10.47	51471.2	3	1	5	13	114	R2R3
172	MaMYB172	GSMUA_A6P02530_001	219	6.5	37624.2	1	2	6	89	189	R2R3
173	MaMYB173	GSMUA_A6P02550_001	361	7.9	41037.3	4	2	6	13	114	R2R3
174	MaMYB174	GSMUA_A6P02580_001	345	8.93	37827.8	3	2	6	13	114	R2R3
175	MaMYB175	GSMUA_A6P02690_001	354	8.35	39374	3	2	6	13	114	R2R3
176	MaMYB176	GSMUA_A6P04130_001	250	8.28	27971.7	3	2	6	45	124	R2R3
177	MaMYB177	GSMUA_A6P04400_001	305	5.7	33866.2	3	2	6	34	135	R2R3
178	MaMYB178	GSMUA_A6P06490_001	275	8.37	30411.3	3	2	6	35	136	R2R3
179	MaMYB179	GSMUA_A6P06800_001	289	10.42	33221.1	3	4	6	12	113	R2R3
180	MaMYB180	GSMUA_A6P07260_001	243	8.68	27627.4	5	2	6	18	119	Atypical/Orphan
181	MaMYB181	GSMUA_A6P09620_001	199	9.8	21998.5	4	2	6	28	128	Atypical/Orphan
182	MaMYB182	GSMUA_A6P09760_001	200	8.93	22406.2	4	2	6	13	114	R2R3
183	MaMYB183	GSMUA_A6P10650_001	308	6.41	35356.5	3	1	6	13	114	Atypical/Orphan
184	MaMYB184	GSMUA_A6P10700_001	469	6.05	52353.2	3	1	6	3	104	Atypical/Orphan
185	MaMYB185	GSMUA_A6P12930_001	256	6.95	28160.4	3	3	6	50	150	R2R3
186	MaMYB186	GSMUA_A6P14840_001	286	8.91	31551.2	3	3	6	17	117	Atypical/Orphan
187	MaMYB187	GSMUA_A6P15370_001	290	5.54	32860.6	3	2	6	13	144	R2R3
188	MaMYB188	GSMUA_A6P15900_001	209	8.36	24147	3	2	6	23	120	Atypical/Orphan
189	MaMYB189	GSMUA_A6P17630_001	275	6.35	30762.3	3	2	6	13	114	R2R3
190	MaMYB190	GSMUA_A6P25420_001	263	10.33	29667.2	3	2	6	15	116	R2R3
191	MaMYB191	GSMUA_A6P27290_001	237	8.27	26410.1	3	2	6	13	115	Atypical/Orphan
192	MaMYB192	GSMUA_A6P29310_001	195	5.77	22479.2	3	2	6	65	165	R2R3
193	MaMYB193	GSMUA_A6P31520_001	351	5.8	39312.3	3	3	6	786	1039	R2R3
194	MaMYB194	GSMUA_A6P31740_001	240	7.08	27522.8	3	3	6	117	217	Atypical/Orphan
195	MaMYB195	GSMUA_A6P32250_001	335	6.6	36926.7	3	1	6	59	174	R2R3
196	MaMYB196	GSMUA_A6P32970_001	346	8.66	38197.2	3	1	6	119	219	R2R3
197	MaMYB197	GSMUA_A6P33470_001	1118	5.87	37676.5	3	2	6	13	449	MYB realted
198	MaMYB198	GSMUA_A6P33620_001	225	9.61	24463.6	3	3	6	13	114	R2R3
199	MaMYB199	GSMUA_A6P33700_001	275	8.96	30617.5	3	1	6	2	89	R2R3
200	MaMYB200	GSMUA_A6P35800_001	442	6.14	48978.6	3	4	6	26	127	Atypical/Orphan
201	MaMYB201	GSMUA_A6P36930_001	176	7.09	33620	3	6	6	13	114	R2R3
202	MaMYB202	GSMUA_A7P00280_001	245	5.49	35254.7	3	2	6	13	115	Atypical/Orphan
203	MaMYB203	GSMUA_A7P05570_001	256	7.24	36467.4	4	2	6	3	106	R2R3
204	MaMYB204	GSMUA_A7P05680_001	332	5.65	30336.9	4	2	7	3	1277	R2R3
205	MaMYB205	GSMUA_A7P08150_001	215	5.64	28175.7	4	1	7	13	114	Atypical/Orphan
206	MaMYB206	GSMUA_A7P10550_001	209	9.51	28771.5	1	1	7	18	119	R2R3
207	MaMYB207	GSMUA_A7P11320_001	215	9.76	35601	3	2	7	13	114	Atypical/Orphan
208	MaMYB208	GSMUA_A7P12520_001	254	5.14	146069	3	2	7	7	108	R2R3
209	MaMYB209	GSMUA_A7P13700_001	325	5.88	31149.5	3	2	7	115	215	Atypical/Orphan
210	MaMYB210	GSMUA_A7P18080_001	190	9.8	35780.6	2	2	7	47	148	R2R3
211	MaMYB211	GSMUA_A7P18200_001	240	7.66	29842.5	2	2	7	13	114	R2R3
212	MaMYB212	GSMUA_A7P18390_001	246	8.77	27194.1	4	2	7	13	114	Atypical/Orphan
213	MaMYB213	GSMUA_A7P18410_001	207	9.37	51953.7	7	2	7	13	125	R2R3
214	MaMYB214	GSMUA_A7P18550_001	220	5.92	39567.2	3	2	7	13	115	R2R3
215	MaMYB215	GSMUA_A7P18560_001	256	8.26	30212.5	6	1	7	13	114	R2R3
216	MaMYB216	GSMUA_A7P18680_001	234	7.03	30008.7	3	1	7	13	114	R2R3
217	MaMYB217	GSMUA_A7P19530_001	331	7.09	30253.3	3	2	7	15	697	R2R3
218	MaMYB218	GSMUA_A7P21010_001	213	5.97	38125	3	2	7	13	115	R2R3
219	MaMYB219	GSMUA_A7P21670_001	243	5.89	29327.1	8	1	7	13	114	R2R3
220	MaMYB220	GSMUA_A7P21740_001	267	8.41	32110	7	1	7	14	128	R2R3
221	MaMYB221	GSMUA_A7P25060_001	237	8.68	126017	3	1	7	128	228	Atypical/Orphan
222	MaMYB222	GSMUA_A8P01400_001	210	6.67	32574.4	4	1	7	16	158	R2R3
223	MaMYB223	GSMUA_A8P02260_001	202	6.45	28944.5	4	3	8	35	191	R2R3
224	MaMYB224	GSMUA_A8P02260_001	214	6.13	27875	4	3	8	9	110	MYB realted
225	MaMYB225	GSMUA_A8P02370_001	410	5.91	31156.8	4	3	8	12	113	R2R3
226	MaMYB226	GSMUA_A8P02380_001	198	9.34	21171.6	4	2	8	13	114	MYB realted
227	MaMYB227	GSMUA_A8P02640_001	179	8.52	33228.8	9	2	8	22	123	MYB realted
228	MaMYB228	GSMUA_A8P03510_001	234	5.21	27118.4	3	2	8	14	115	Atypical/Orphan
229	MaMYB229	GSMUA_A8P10470_001	259	5.9	36268.2	3	2	8	16	117	R2R3
230	MaMYB230	GSMUA_A8P10800_001	169	4.83	40204.6	3	3	8	13	115	R2R3
231	MaMYB231	GSMUA_A8P11340_001	250	5.63	28964.5	4	2	8	20	121	R2R3
232	MaMYB232	GSMUA_A8P12710_001	269	6.39	31301.9	3	2	8	14	107	R2R3
233	MaMYB233	GSMUA_A8P14190_001	252	8.72	26364.4	11	3	8	13	114	Atypical/Orphan
234	MaMYB234	GSMUA_A8P14540_001	193	5.92	30212.5	3	2	8	13	115	R2R3
235	MaMYB235	GSMUA_A8P16920_001	142	7.57	34564.7	3	2	8	10	110	R2R3
236	MaMYB236	GSMUA_A8P22690_001	226	9.78	12835.8	3	2	8	65	169	R2R3
237	MaMYB237	GSMUA_A8P24780_001	272	5.95	33169.2	2	2	8	22	123	R2R3
238	MaMYB238	GSMUA_A8P25220_001	204	9.56	32818.8	4	2	8	13	114	R2R3
239	MaMYB239	GSMUA_A8P25970_001	230	4.9	49675.2	11	2	8	13	114	R2R3
240	MaMYB240	GSMUA_A8P29910_001	305	5.72	28118.4	3	2	8	9	110	R2R3
241	MaMYB241	GSMUA_A8P31350_001	192	6.11	30620.4	3	2	8	3	106	R2R3
242	MaMYB242	GSMUA_A8P32480_001	185	5	30605.1	3	1	8	5	105	R2R3
243	MaMYB243	GSMUA_A8P33900_001	213	9.21	22851.5	3	1	8	796	1055	R2R3
244	MaMYB244	GSMUA_A8P34340_001	219	8.99	23410.8	3	3	8	46	146	R2R3
245	MaMYB245	GSMUA_A9P03320_001	267	6.52	28474.3	3	3	8	68	169	Atypical/Orphan
246	MaMYB246	GSMUA_A9P03720_001	256	9.93	32268.2	3	3	9	17	117	Atypical/Orphan
247	MaMYB247	GSMUA_A9P04400_001	234	8.27	35111.5	3	2	9	13	114	R2R3
248	MaMYB248	GSMUA_A9P04990_001	224	6.46	186247	4	2	9	13	115	MYB realted
249	MaMYB249	GSMUA_A9P07000_001	276	8.24	32783.5	4	2	9	12	113	R2R3
250	MaMYB250	GSMUA_A9P08480_001	219	9.34	139117	3	2	9	13	114	R2R3
251	MaMYB251	GSMUA_A9P08600_001	312	9.77	28900.3	3	2	9	13	115	R2R3
252	MaMYB252	GSMUA_A9P09790_001	211	6.39	30206	3	2	9	13	114	Atypical/Orphan
253	MaMYB253	GSMUA_A9P11190_001	206	6.95	29264	3	2	9	13	116	R2R3
254	MaMYB254	GSMUA_A9P12180_001	257	8.79	53832.3	3	2	9	3	103	R2R3
255	MaMYB255	GSMUA_A9P13610_001	240	5.74	36876.5	2	2	9	22	123	R2R3
256	MaMYB256	GSMUA_A9P14850_001	246	6.49	34871.2	2	2	9	13	114	R2R3
257	MaMYB257	GSMUA_A9P15640_001	298	10.23	21816.4	2	2	9	3	106	R2R3
258	MaMYB258	GSMUA_A9P15750_001	287	8.03	27886.7	4	2	9	52	166	R2R3
259	MaMYB259	GSMUA_A9P16040_001	243	9.13	24974.2	3	2	9	14	184	R2R3
260	MaMYB260	GSMUA_A9P16640_001	187	5.13	29254.5	3	3	9	13	115	R2R3
261	MaMYB261	GSMUA_A9P17050_001	193	7.09	29822.7	3	3	9	4	104	R2R3
262	MaMYB262	GSMUA_A9P19380_001	334	8.56	30834	3	3	9	6	105	R2R3
263	MaMYB263	GSMUA_A9P20620_001	256	9.92	35632.8	3	3	9	8	157	Atypical/Orphan
264	MaMYB264	GSMUA_A9P21870_001	263	6.39	31432.7	3	1	9	13	114	MYB realted
265	MaMYB265	GSMUA_A9P22190_001	254	6.57	30982.5	3	1	9	13	114	MYB realted
266	MaMYB266	GSMUA_A9P22600_001	272	5.45	35776	3	1	9	12	105	R2R3
267	MaMYB267	GSMUA_A9P23340_001	201	9.26	31750	3	2	9	13	114	R2R3
268	MaMYB268	GSMUA_A9P23760_001	215	5.1	126385	3	2	9	3	106	R2R3
269	MaMYB269	GSMUA_A9P24180_001	211	6.08	23133.6	3	2	9	4	105	MYB realted
270	MaMYB270	GSMUA_A9P24560_001	206	9.39	19741.7	6	2	9	3	103	MYB realted
271	MaMYB271	GSMUA_A9P25110_001	157	8.54	33630.1	3	2	9	34	157	R2R3
272	MaMYB272	GSMUA_A9P27380_001	277	6.41	35537.9	4	2	9	17	118	R2R3
273	MaMYB273	GSMUA_A9P28330_001	282	6.66	28854.5	4	2	9	13	114	R2R3
274	MaMYB274	GSMUA_A9P28370_001	289	9.49	37523.8	2	2	9	25	125	Atypical/Orphan
275	MaMYB275	GSMUA_A9P29090_001	258	6.91	24874.2	3	2	9	13	114	Atypical/Orphan
276	MaMYB276	GSMUA_A10P00660_001	304	6.32	24524.3	3	2	9	13	114	R2R3
277	MaMYB277	GSMUA_P00010_001	266	9.02	31335.9	3	2	10	13	114	MYB realted
278	MaMYB278	GSMUA_AP00040_001	236	9.12	19741.7	3	2	unknown	17	118	R2R3
279	MaMYB279	GSMUA_AP01280_001	278	6.55	31008.7	3	2	unknown	13	114	R2R3
280	MaMYB280	GSMUA_AP02160_001	298	7.19	31001.8	3	2	unknown	40	156	R2R3
281	MaMYB281	GSMUA_AP02890_001	237	9.3	32160.1	3	2	unknown	14	115	R2R3
282	MaMYB282	GSMUA_AP07900_001	214	6.13	38705.6	4	3	unknown	11	112	R2R3
283	MaMYB283	GSMUA_AP08600_001	220	7.04	34387	3	3	unknown	21	122	R2R3
284	MaMYB284	GSMUA_AP11880_001	203	5.81	31898.6	3	2	unknown	21	122	R2R3
285	MaMYB285	GSMUA_AP12700_001	243	9.03	19370.2	3	2	unknown	13	114	Atypical/Orphan
286	MaMYB286	GSMUA_AP15100_001	267	5.06	35961.2	3	2	unknown	13	114	R2R3
287	MaMYB287	GSMUA_AP15560_001	212	5.48	62737.1	2	2	unknown	13	114	R2R3
288	MaMYB288	GSMUA_AP16400_001	279	5.4	32760.8	3	2	unknown	13	114	R2R3
289	MaMYB289	GSMUA_AP21080_001	230	9.81	22154.4	3	2	unknown	13	114	R2R3
290	MaMYB290	GSMUA_AP27010_001	314	5.91	31251	4	1	unknown	13	114	R2R3
291	MaMYB291	GSMUA_AP28780_001	334	5.59	31144.6	3	2	unknown	21	122	R2R3
292	MaMYB292	GSMUA_A1P18990_001	192	9.61	16905.5	3	2	1	13	114	Atypical/Orphan
293	MaMYB293	GSMUA_A1P22380_001	334	6.06	37328.6	3	2	1	13	114	R2R3
294	MaMYB294	GSMUA_A1P25120_001	197	8.99	22709	3	2	1	13	114	Atypical/Orphan
295	MaMYB295	GSMUA_A2P07930_001	360	6.01	39779.6	3	2	2	13	114	R2R3
296	MaMYB296	GSMUA_A2P18440_001	287	8.26	42540.7	3	2	2	13	114	R2R3
297	MaMYB297	GSMUA_A2P22640_001	305	8.72	31287	3	2	2	19	120	R2R3
298	MaMYB298	GSMUA_A3P12200_001	298	6.6	32831.9	3	2	3	13	114	Atypical/Orphan
299	MaMYB299	GSMUA_A5P18400_001	256	6.03	40415.1	3	3	5	13	114	R2R3
300	MaMYB300	GSMUA_A7P17250_001	204	7.56	41861.3	3	3	7	13	114	R2R3
301	MaMYB301	GSMUA_A8P18730_001	240	6.15	37895.4	3	2	8	13	114	R2R3
302	MaMYB302	Ma10_p19130.1	234	7.08	40185	3	2	2	13	114	R2R3
303	MaMYB303	Ma04_p28300.1	231	7.1	33172.9	4	2	1	13	114	R2R3
304	MaMYB304	Ma09_p22730.1	241	7.13	29279.2	4	2	5	13	114	R2R3
305	MaMYB305	GSMUA_AP19840_001	245	5.47	35651.9	3	2	2	13	114	R2R3

## Sheet: MbMYBs
		Overview of putative MYB genes predicted in Musa balbisiana
		Accession number	Deduced polypeptide			Number of exons	Number of Introns	Genes on LG	Conserved Doains
Sr#	Name	PlAZA database	Length (aa)	PI	Molecular weight (Da)	Total	Total	Linkage group (LG)	From	To	Conserved domains type
1	MbMYB1	ITC1587_Bchr10_P28463	275	7.04	31156.8	3	2	10	37	137	R2R3
2	MbMYB2	ITC1587_Bchr10_P28633	442	9.11	21171.6	3	2	10	38	140	MYB realted
3	MbMYB3	ITC1587_Bchr10_P28638	317	6.32	35637.6	3	2	10	13	114	Atypical/Orphan
4	MbMYB4	ITC1587_Bchr10_P29153	245	9.97	27118.4	3	2	10	13	115	Atypical/Orphan
5	MbMYB5	ITC1587_Bchr10_P29303	256	9.01	31104.1	2	2	10	15	116	R2R3
6	MbMYB6	ITC1587_Bchr10_P29527	332	5.76	40204.6	4	2	10	18	115	Atypical/Orphan
7	MbMYB7	ITC1587_Bchr10_P29678	269	7.09	30124.1	4	2	10	50	151	R2R3
8	MbMYB8	ITC1587_Bchr10_P30038	209	5.89	31301.9	3	3	10	13	114	R2R3
9	MbMYB9	ITC1587_Bchr10_P30055	215	5.97	26364.4	3	2	10	16	116	R2R3
10	MbMYB10	ITC1587_Bchr10_P30107	254	9.25	24232.2	2	3	10	70	171	Atypical/Orphan
11	MbMYB11	ITC1587_Bchr10_P30175	325	8.82	34564.7	5	2	10	4	122	MYB realted
12	MbMYB12	ITC1587_Bchr10_P30232	190	6.56	12835.8	4	2	10	8	165	3R
13	MbMYB13	ITC1587_Bchr10_P30471	259	7.94	30770.7	4	2	10	13	114	R2R3
14	MbMYB14	ITC1587_Bchr10_P30588	246	6.47	32818.8	4	1	10	17	118	R2R3
15	MbMYB15	ITC1587_Bchr10_P30647	295	6.61	33200.5	3	1	10	13	114	Atypical/Orphan
16	MbMYB16	ITC1587_Bchr10_P30659	220	8.96	28118.4	3	1	10	16	117	R2R3
17	MbMYB17	ITC1587_Bchr10_P31223	256	9.15	30620.4	1	1	10	13	114	3R
18	MbMYB18	ITC1587_Bchr10_P31234	234	7.13	25514.5	3	2	10	14	115	Atypical/Orphan
19	MbMYB19	ITC1587_Bchr10_P31274	331	9.41	44154.5	1	2	10	13	114	MYB realted
20	MbMYB20	ITC1587_Bchr10_P31473	113	5.09	23410.8	3	2	10	13	114	R2R3
21	MbMYB21	ITC1587_Bchr10_P31509	243	10.47	28474.3	11	2	10	13	115	R2R3
22	MbMYB22	ITC1587_Bchr10_P31530	267	6.5	32268.2	3	4	10	14	115	R2R3
23	MbMYB23	ITC1587_Bchr11_P31713	237	7.9	35111.5	3	3	11	26	127	R2R3
24	MbMYB24	ITC1587_Bchr11_P31715	210	8.93	33822.1	3	2	11	14	143	R2R3
25	MbMYB25	ITC1587_Bchr11_P31821	202	8.35	32783.5	3	2	11	13	114	MYB realted
26	MbMYB26	ITC1587_Bchr11_P32056	214	8.28	139117	3	2	11	4	105	R2R3
27	MbMYB27	ITC1587_Bchr11_P32138	410	5.7	28900.3	6	2	11	19	120	R2R3
28	MbMYB28	ITC1587_Bchr11_P32357	198	8.37	30206	4	2	11	15	116	R2R3
29	MbMYB29	ITC1587_Bchr11_P32422	179	10.42	29264	4	2	11	2	103	R2R3
30	MbMYB30	ITC1587_Bchr11_P32538	234	8.68	53832.3	4	2	11	13	114	R2R3
31	MbMYB31	ITC1587_Bchr11_P32670	259	9.8	40136.9	2	2	11	13	114	R2R3
32	MbMYB32	ITC1587_Bchr11_P33042	169	8.93	34871.2	2	2	11	13	114	R2R3
33	MbMYB33	ITC1587_Bchr11_P33065	250	6.41	21816.4	8	2	11	3	103	R2R3
34	MbMYB34	ITC1587_Bchr11_P33445	269	6.05	27886.7	3	2	11	13	114	R2R3
35	MbMYB35	ITC1587_Bchr11_P33471	252	6.95	24974.2	4	2	11	14	115	R2R3
36	MbMYB36	ITC1587_Bchr11_P33578	193	8.91	29254.5	2	1	11	22	123	Atypical/Orphan
37	MbMYB37	ITC1587_Bchr11_P33893	142	5.54	29822.7	3	2	11	131	231	R2R3
38	MbMYB38	ITC1587_Bchr11_P34068	226	8.36	30834	3	2	11	13	114	R2R3
39	MbMYB39	ITC1587_Bchr11_P34114	272	6.35	35632.8	3	2	11	79	179	R2R3
40	MbMYB40	ITC1587_Bchr11_P34122	204	10.33	31432.7	3	2	11	13	114	R2R3
41	MbMYB41	ITC1587_Bchr11_P34220	230	8.27	30982.5	3	1	11	5	106	Atypical/Orphan
42	MbMYB42	ITC1587_Bchr11_P34250	305	5.77	35776	3	2	11	20	120	R2R3
43	MbMYB43	ITC1587_Bchr1_P00151	192	5.8	29835.5	3	1	1	17	117	MYB realted
44	MbMYB44	ITC1587_Bchr1_P00223	185	7.08	126385	3	2	1	22	129	R2R3
45	MbMYB45	ITC1587_Bchr1_P00317	213	6.6	23133.6	3	2	1	76	177	Atypical/Orphan
46	MbMYB46	ITC1587_Bchr1_P00469	219	8.66	19741.7	3	2	1	17	118	R2R3
47	MbMYB47	ITC1587_Bchr1_P00577	300	5.87	34002.4	3	2	1	13	114	MYB realted
48	MbMYB48	ITC1587_Bunknown_P00586	356	8.11	82102.5	3	2	Unknown	13	114	MYB realted
49	MbMYB49	ITC1587_Bchr1_P00681	234	8.96	28854.5	3	3	1	13	114	R2R3
50	MbMYB50	ITC1587_Bchr1_P00836	224	6.14	37523.8	4	2	1	4	104	R2R3
51	MbMYB51	ITC1587_Bchr1_P00888	276	7.09	24874.2	4	2	1	13	114	R2R3
52	MbMYB52	ITC1587_Bchr1_P01499	219	5.49	24524.3	3	2	1	12	113	3R
53	MbMYB53	ITC1587_Bchr1_P01529	312	7.24	31335.9	2	2	1	13	115	R2R3
54	MbMYB54	ITC1587_Bchr1_P01640	211	5.65	19741.7	2	2	1	16	153	Atypical/Orphan
55	MbMYB55	ITC1587_Bchr1_P01673	355	6.89	31008.7	4	2	1	19	119	R2R3
56	MbMYB56	ITC1587_Bchr1_P01850	257	9.51	40955.9	3	2	1	16	135	R2R3
57	MbMYB57	ITC1587_Bchr1_P01979	240	9.76	32160.1	4	2	1	4	104	Atypical/Orphan
58	MbMYB58	ITC1587_Bchr1_P02149	246	4.48	38705.6	3	2	1	13	114	R2R3
59	MbMYB59	ITC1587_Bchr1_P02249	298	5.88	31245.7	3	2	1	13	114	R2R3
60	MbMYB60	ITC1587_Bchr1_P02266	287	9.8	46098.8	3	2	1	13	114	R2R3
61	MbMYB61	ITC1587_Bchr1_P02403	243	7.66	19370.2	3	2	1	13	114	R2R3
62	MbMYB62	ITC1587_Bchr1_P02479	187	8.77	35961.2	7	2	1	5	106	R2R3
63	MbMYB63	ITC1587_Bchr2_P03164	193	9.37	62737.1	3	2	2	16	116	R2R3
64	MbMYB64	ITC1587_Bchr2_P03272	334	5.92	32760.8	3	2	2	19	120	MYB realted
65	MbMYB65	ITC1587_Bchr2_P03355	256	8.26	22154.4	3	2	2	4	105	R2R3
66	MbMYB66	ITC1587_Bchr2_P03456	263	7.03	31251	3	2	2	18	119	3R
67	MbMYB67	ITC1587_Bunknown_P03529	254	7.09	31144.6	3	2	Unknown	13	115	R2R3
68	MbMYB68	ITC1587_Bunknwon_P03804	272	5.97	35949.3	3	2	Unknown	14	115	R2R3
69	MbMYB69	ITC1587_Bchr2_P03816	201	5.89	37328.6	3	2	2	16	122	R2R3
70	MbMYB70	ITC1587_Bchr2_P04081	215	8.41	22709	3	2	2	16	117	MYB realted
71	MbMYB71	ITC1587_Bchr2_P04123	211	8.68	39779.6	3	2	2	13	115	R2R3
72	MbMYB72	ITC1587_Bchr2_P04323	206	6.67	42540.7	3	2	2	15	116	Atypical/Orphan
73	MbMYB73	ITC1587_Bchr2_P04401	157	6.45	31287	3	1	2	17	118	R2R3
74	MbMYB74	ITC1587_Bchr2_P04518	277	6.13	32831.9	3	1	2	14	115	Atypical/Orphan
75	MbMYB75	ITC1587_Bchr2_P04678	259	4.91	40415.1	3	2	2	13	115	R2R3
76	MbMYB76	ITC1587_Bchr2_P04690	289	9.34	41861.3	3	1	2	13	114	R2R3
77	MbMYB77	ITC1587_Bchr2_P04727	258	8.52	29089.3	4	2	2	13	115	R2R3
78	MbMYB78	ITC1587_Bchr2_P04866	304	5.21	40185	4	2	2	15	116	3R
79	MbMYB79	ITC1587_Bchr2_P04940	334	5.9	33172.9	4	2	2	13	114	R2R3
80	MbMYB80	ITC1587_Bchr2_P05052	236	4.83	29279.2	5	2	2	13	114	R2R3
81	MbMYB81	ITC1587_Bchr2_P05107	278	5.63	35651.9	5	1	2	34	135	R2R3
82	MbMYB82	ITC1587_Bchr3_P05281	298	6.39	26250.8	3	1	3	13	114	Atypical/Orphan
83	MbMYB83	ITC1587_Bchr3_P05740	237	5.59	34424.5	3	2	3	13	114	R2R3
84	MbMYB84	ITC1587_Bchr3_P05848	247	7.96	28691	3	2	3	13	114	R2R3
85	MbMYB85	ITC1587_Bchr3_P05875	220	7.57	37360.7	3	2	3	12	113	R2R3
86	MbMYB86	ITC1587_Bchr3_P05923	203	6.36	25491.8	3	2	3	13	114	Atypical/Orphan
87	MbMYB87	ITC1587_Bchr3_P05989	243	5.95	25118.3	3	2	3	13	114	Atypical/Orphan
88	MbMYB88	ITC1587_Bchr3_P06023	267	9.56	28382.4	3	2	3	17	118	Atypical/Orphan
89	MbMYB89	ITC1587_Bchr3_P06237	212	4.9	36943.8	4	2	3	13	114	MYB realted
90	MbMYB90	ITC1587_Bunknown_P06258	397	8.94	44244.5	4	3	Unknown	13	115	R2R3
91	MbMYB91	ITC1587_Bchr3_P06304	230	6.11	34940.6	4	2	3	13	115	R2R3
92	MbMYB92	ITC1587_Bchr3_P06326	314	5	22939.9	2	2	3	13	114	R2R3
93	MbMYB93	ITC1587_Bchr3_P07255	334	9.21	24724.7	2	2	3	13	114	R2R3
94	MbMYB94	ITC1587_Bchr3_P07382	192	8.99	41665	2	2	3	80	180	R2R3
95	MbMYB95	ITC1587_Bchr3_P07388	228	6.52	30251.2	2	2	3	13	114	Atypical/Orphan
96	MbMYB96	ITC1587_Bchr3_P07496	240	9.93	31508.8	3	2	3	21	121	Atypical/Orphan
97	MbMYB97	ITC1587_Bchr3_P07638	250	8.27	39710.9	3	1	3	9	110	MYB realted
98	MbMYB98	ITC1587_Bchr3_P07713	287	6.46	34109.1	3	1	3	20	326	R2R3
99	MbMYB99	ITC1587_Bchr3_P07978	305	8.71	30793.7	3	2	3	28	181	R2R3
100	MbMYB100	ITC1587_Bchr3_P08026	298	9.34	34117.8	3	2	3	3	106	R2R3
101	MbMYB101	ITC1587_Bchr4_P08421	256	6.83	23933.9	3	0	4	13	115	R2R3
102	MbMYB102	ITC1587_Bchr4_P08474	204	6.16	21902.7	3	2	4	13	114	R2R3
103	MbMYB103	ITC1587_Bchr4_P08871	240	6.71	24312.7	3	1	4	13	114	R2R3
104	MbMYB104	ITC1587_Bchr4_P08953	234	6.83	29080.2	3	1	4	89	189	3R
105	MbMYB105	ITC1587_Bchr4_P09224	231	8.62	39718.6	3	2	4	13	114	R2R3
106	MbMYB106	ITC1587_Bchr4_P09401	241	8.91	29028.9	3	2	4	13	114	MYB realted
107	MbMYB107	ITC1587_Bunknown_P09466	207	10.68	26038.4	4	2	Unknown	13	114	R2R3
108	MbMYB108	ITC1587_Bunknown_P09556	226	5.83	25526.7	4	1	Unknown	45	124	R2R3
109	MbMYB109	ITC1587_Bchr4_P09585	303	8.36	27694.2	3	2	4	34	135	R2R3
110	MbMYB110	ITC1587_Bchr4_P10331	300	5.97	29153.9	3	2	4	35	136	R2R3
111	MbMYB111	ITC1587_Bchr4_P10416	328	5.91	24558.7	3	1	4	12	113	R2R3
112	MbMYB112	ITC1587_Bchr4_P10443	222	8.95	26386.8	1	1	4	18	119	MYB realted
113	MbMYB113	ITC1587_Bchr4_P10464	219	9.11	27690.3	4	2	4	28	128	R2R3
114	MbMYB114	ITC1587_Bchr4_P10490	250	8.15	42750.6	3	2	4	13	114	Atypical/Orphan
115	MbMYB115	ITC1587_Bchr4_P10500	322	8.96	43554.4	3	2	4	13	114	Atypical/Orphan
116	MbMYB116	ITC1587_Bchr4_P10512	195	8.37	34385.6	3	2	4	3	104	R2R3
117	MbMYB117	ITC1587_Bchr4_P10652	303	8.54	29859.9	3	2	4	50	150	R2R3
118	MbMYB118	ITC1587_Bchr4_P10673	198	6.34	33368.3	3	2	4	17	117	R2R3
119	MbMYB119	ITC1587_Bchr4_P10828	218	8.29	35915.8	4	6	4	13	144	R2R3
120	MbMYB120	ITC1587_Bunknown_P10985	201	9.3	37262.3	2	6	Unknown	23	120	R2R3
121	MbMYB121	ITC1587_Bchr4_P11114	265	9.6	34581.4	3	10	4	13	114	R2R3
122	MbMYB122	ITC1587_Bchr4_P11147	278	4.74	34084.7	3	6	4	15	116	Atypical/Orphan
123	MbMYB123	ITC1587_Bchr4_P11179	359	9.52	62500.9	3	11	4	13	115	R2R3
124	MbMYB124	ITC1587_Bchr4_P11275	468	6.33	36484	1	9	4	65	165	Atypical/Orphan
125	MbMYB125	ITC1587_Bchr4_P11304	240	7.08	39202.2	4	3	4	786	1039	Atypical/Orphan
126	MbMYB126	ITC1587_Bchr4_P11319	195	6.63	31236.2	3	3	4	117	217	R2R3
127	MbMYB127	ITC1587_Bchr4_P11391	210	4.56	52221.3	3	3	4	59	174	MYB realted
128	MbMYB128	ITC1587_Bchr4_P11545	189	8.96	36224.5	3	3	4	119	219	R2R3
129	MbMYB129	ITC1587_Bchr5_P11691	259	9.38	37480.8	3	2	5	13	449	MYB realted
130	MbMYB130	ITC1587_Bchr5_P11749	251	8.92	40451.4	3	2	5	13	114	R2R3
131	MbMYB131	ITC1587_Bchr5_P11818	248	7.07	37591.2	3	2	5	2	89	R2R3
132	MbMYB132	ITC1587_Bchr5_P11965	254	9.4	40534.2	5	2	5	26	127	Atypical/Orphan
133	MbMYB133	ITC1587_Bchr5_P11998	216	5.14	36392.9	4	4	5	13	114	R2R3
134	MbMYB134	ITC1587_Bchr5_P12190	220	5.25	43122.3	4	2	5	13	115	Atypical/Orphan
135	MbMYB135	ITC1587_Bunknown_P12249	243	8.32	43674.2	3	2	Unknown	3	106	R2R3
136	MbMYB136	ITC1587_Bchr5_P12347	216	8.82	40986.4	3	2	5	3	1277	MYB realted
137	MbMYB137	ITC1587_Bchr5_P12351	216	8.4	47386.4	3	2	5	13	114	Atypical/Orphan
138	MbMYB138	ITC1587_Bchr5_P12755	234	8.13	36913.6	3	2	5	18	119	R2R3
139	MbMYB139	ITC1587_Bchr5_P12817	247	6.27	33927.8	3	2	5	13	114	MYB realted
140	MbMYB140	ITC1587_Bchr5_P12870	381	5.25	38400	3	2	5	7	108	MYB realted
141	MbMYB141	ITC1587_Bchr5_P12962	385	5.75	33570.8	3	2	5	115	215	R2R3
142	MbMYB142	ITC1587_Bchr5_P13375	307	5.77	34238.7	3	2	5	47	148	Atypical/Orphan
143	MbMYB143	ITC1587_Bchr5_P13697	268	9.21	28779.2	3	3	5	13	114	R2R3
144	MbMYB144	ITC1587_Bchr5_P13724	682	5.71	77034.8	3	3	5	13	114	R2R3
145	MbMYB145	ITC1587_Bchr5_P13991	318	8.09	24219.1	3	1	5	13	125	R2R3
146	MbMYB146	ITC1587_Bchr5_P14008	334	5.46	47147.8	3	1	5	13	115	R2R3
147	MbMYB147	ITC1587_Bchr5_P14072	310	8.08	27893.2	3	2	5	13	114	R2R3
148	MbMYB148	ITC1587_Bchr5_P14135	343	8	29390.8	3	2	5	13	114	Atypical/Orphan
149	MbMYB149	ITC1587_Bchr5_P14159	325	6.65	31978.5	3	2	5	15	697	R2R3
150	MbMYB150	ITC1587_Bchr5_P14189	329	5.83	31329.1	3	2	5	13	115	Atypical/Orphan
151	MbMYB151	ITC1587_Bchr5_P14199	351	5.46	26609.2	3	2	5	13	114	R2R3
152	MbMYB152	ITC1587_Bchr5_P14204	350	8.19	31887.6	3	2	5	14	128	R2R3
153	MbMYB153	ITC1587_Bunknown_P14323	358	7.71	36186.3	4	2	Unknown	128	228	R2R3
154	MbMYB154	ITC1587_Bchr5_P14444	329	7.15	40102.9	3	3	5	16	158	R2R3
155	MbMYB155	ITC1587_Bchr5_P14665	331	6.47	37011.2	3	4	5	35	191	Atypical/Orphan
156	MbMYB156	ITC1587_Bchr6_P14940	363	7.98	34374.9	3	4	6	9	110	R2R3
157	MbMYB157	ITC1587_Bchr6_P15000	287	5.39	32034.1	3	2	6	12	113	R2R3
158	MbMYB158	ITC1587_Bchr6_P15003	358	5.93	42991.9	3	2	6	13	114	R2R3
159	MbMYB159	ITC1587_Bchr6_P15006	321	5.52	39845.3	3	2	6	21	121	R2R3
160	MbMYB160	ITC1587_Bchr6_P15017	389	6.03	44298	3	0	6	9	110	R2R3
161	MbMYB161	ITC1587_Bchr6_P15178	390	9.56	49113.6	3	2	6	20	326	R2R3
162	MbMYB162	ITC1587_Bchr6_P15230	378	9.31	29866.4	3	2	6	28	181	3R
163	MbMYB163	ITC1587_Bchr6_P15359	432	5.38	42266.2	4	3	6	3	106	Atypical/Orphan
164	MbMYB164	ITC1587_Bchr6_P15431	330	9.19	36782.1	5	3	6	13	115	Atypical/Orphan
165	MbMYB165	ITC1587_Bchr6_P15633	355	7.24	25368.8	4	3	6	13	114	R2R3
166	MbMYB166	ITC1587_Bchr6_P15646	343	5.22	25384.9	4	2	6	13	114	3R
167	MbMYB167	ITC1587_Bchr6_P15659	303	6.4	24277.6	4	2	6	89	189	MYB realted
168	MbMYB168	ITC1587_Bchr6_P15723	306	4.93	29815.7	3	2	6	13	114	R2R3
169	MbMYB169	ITC1587_Bchr6_P15729	254	6.02	25990.6	3	2	6	13	114	R2R3
170	MbMYB170	ITC1587_Bchr6_P15927	277	6.34	27685.2	3	1	6	13	114	Atypical/Orphan
171	MbMYB171	ITC1587_Bchr6_P16108	212	6.71	27901.2	3	1	6	45	124	MYB realted
172	MbMYB172	ITC1587_Bchr6_P16154	357	5.92	22016.7	3	2	6	34	135	Atypical/Orphan
173	MbMYB173	ITC1587_Bchr6_P17488	258	5.78	5484.69	3	2	6	17	118	Atypical/Orphan
174	MbMYB174	ITC1587_Bchr6_P17838	257	5.58	31271.7	2	2	6	13	115	R2R3
175	MbMYB175	ITC1587B_unknown_P18036	274	7.05	69839.79	3	2	Unknown	13	112	Atypical/Orphan
176	MbMYB176	ITC1587_Bchr6_P18066	269	8.75	33373.4	4	2	6	13	111	R2R3
177	MbMYB177	ITC1587_Bchr6_P18105	233	7.77	36434.8	3	2	6	24	87	R2R3
178	MbMYB178	ITC1587_Bchr6_P18108	278	5.72	39528.6	3	2	6	13	115	R2R3
179	MbMYB179	ITC1587_Bchr6_P18219	319	7.95	60908.3	3	2	6	13	115	R2R3
180	MbMYB180	ITC1587_Bchr6_P18426	358	8.51	55451.7	2	4	6	12	114	R2R3
181	MbMYB181	ITC1587_Bchr7_P18575	337	6.13	60168.7	2	2	7	13	115	MYB realted
182	MbMYB182	ITC1587_Bchr7_P18643	305	5.16	41255.2	3	2	7	40	128	R2R3
183	MbMYB183	ITC1587_Bchr7_P18866	313	4.89	34535.2	3	2	7	4	105	MYB realted
184	MbMYB184	ITC1587_Bchr7_P19053	328	6.25	42961	3	1	7	13	115	R2R3
185	MbMYB185	ITC1587_Bchr7_P19064	354	6.54	46821.3	3	1	7	13	115	Atypical/Orphan
186	MbMYB186	ITC1587_Bchr7_P19111	394	6.52	34600.9	1	3	7	16	92	MYB realted
187	MbMYB187	ITC1587_Bchr7_P19126	437	9.32	58335.8	5	3	7	20	117	MYB realted
188	MbMYB188	ITC1587_Bchr7_P19169	260	8.95	30260	5	2	7	40	89	MYB realted
189	MbMYB189	ITC1587_Bchr7_P19289	282	6.91	27571.5	3	2	7	66	218	R2R3
190	MbMYB190	ITC1587_Bchr7_P19517	329	5.43	28386.7	3	2	7	35	187	3R
191	MbMYB191	ITC1587_Bchr7_P19518	218	6.53	20860.4	3	2	7	46	198	Atypical/Orphan
192	MbMYB192	ITC1587_Bchr7_P19579	218	6.67	41521.1	3	2	7	4	105	R2R3
193	MbMYB193	ITC1587_Bchr7_P19702	496	4.9	35269.3	3	2	7	55	208	R2R3
194	MbMYB194	ITC1587_Bchr7_P19840	256	6.02	55025.7	3	3	7	188	490	MYB realted
195	MbMYB195	ITC1587_Bchr7_P20028	188	6.25	43225.1	3	3	7	794	946	MYB realted
196	MbMYB196	ITC1587_Bchr7_P20347	242	5.6	31757.7	1	1	7	72	375	R2R3
197	MbMYB197	ITC1587_Bchr7_P20454	239	5.54	50596.7	4	1	7	183	283	R2R3
198	MbMYB198	ITC1587_Bchr7_P20593	192	5.56	43282.4	3	2	7	13	114	R2R3
199	MbMYB199	ITC1587_Bchr7_P20603	323	5.12	51609.5	3	3	7	27	185	Atypical/Orphan
200	MbMYB200	ITC1587_Bchr7_P20623	271	5.18	63417.4	3	1	7	9	110	3R
201	MbMYB201	ITC1587_Bchr7_P20626	291	9.77	52647.4	3	4	7	50	151	R2R3
202	MbMYB202	ITC1587_Bchr7_P20662	287	6.39	111979	3	6	7	62	162	R2R3
203	MbMYB203	ITC1587_Bchr7_P20751	311	6.95	60872.4	3	2	7	8	127	R2R3
204	MbMYB204	ITC1587_Bchr7_P20890	541	8.79	54093.3	3	2	7	13	112	R2R3
205	MbMYB205	ITC1587unknown_BP20943	599	5.74	126429	2	2	Unknown	13	115	R2R3
206	MbMYB206	ITC1587unknown_BP21246	506	6.49	112034	2	1	Unknown	18	118	R2R3
207	MbMYB207	ITC1587_Bchr8_P21590	556	10.23	33231.4	2	1	8	77	177	R2R3
208	MbMYB208	ITC1587_Bchr8_P21631	251	4.77	27296.4	4	2	8	14	115	R2R3
209	MbMYB209	ITC1587_Bchr8_P21666	375	9.13	29192.7	1	2	8	38	139	Atypical/Orphan
210	MbMYB210	ITC1587_Bchr8_P21758	526	5.13	59287.5	1	2	8	13	114	R2R3
211	MbMYB211	ITC1587_Bchr8_P21804	192	7.09	38272.3	3	2	8	13	114	MYB realted
212	MbMYB212	ITC1587_Bchr8_P21947	255	8.56	31525.5	3	2	8	26	126	MYB realted
213	MbMYB213	ITC1587_Bchr8_P22365	234	9.92	27859.4	3	2	8	13	114	R2R3
214	MbMYB214	ITC1587_Bchr8_P22400	178	6.39	15381.1	3	2	8	13	114	R2R3
215	MbMYB215	ITC1587_Bchr8_P22569	219	6.57	29424.7	3	2	8	13	114	MYB realted
216	MbMYB216	ITC1587_Bchr8_P22580	225	5.45	26346.2	3	1	8	13	139	Atypical/Orphan
217	MbMYB217	ITC1587_Bchr8_P22807	345	11.26	25145.8	3	1	8	7	108	R2R3
218	MbMYB218	ITC1587_Bchr8_P23532	267	5.1	40471.3	3	2	8	13	114	MYB realted
219	MbMYB219	ITC1587_Bchr8_P23560	209	6.08	31164.8	3	2	8	9	127	Atypical/Orphan
220	MbMYB220	ITC1587_Bchr8_P23637	156	9.39	16678.3	6	1	8	40	111	R2R3
221	MbMYB221	ITC1587_Bchr8_P23775	235	8.54	22122.5	3	1	8	13	114	MYB realted
222	MbMYB222	ITC1587_Bchr8_P23925	298	6.41	33763.6	4	1	8	13	114	MYB realted
223	MbMYB223	ITC1587_Bchr8_P24211	300	6.66	25138.5	4	1	8	16	114	R2R3
224	MbMYB224	ITC1587_Bchr8_P24247	310	9.49	30710.4	2	3	8	13	114	R2R3
225	MbMYB225	ITC1587_Bchr8_P24347	287	6.91	23318.2	3	3	8	14	115	R2R3
226	MbMYB226	ITC1587_Bchr8_P24652	252	6.32	28707.1	3	3	8	13	114	R2R3
227	MbMYB227	ITC1587_Bchr8_P24787	996	9.02	31030.7	3	2	8	14	115	R2R3
228	MbMYB228	ITC1587_Bchr8_P24966	267	9.12	28798.2	3	2	8	10	124	MYB realted
229	MbMYB229	ITC1587_Bchr8_P24997	219	6.55	31637.3	3	2	8	52	152	R2R3
230	MbMYB230	ITC1587_Bchr8_P25046	361	9.3	28642.5	3	2	8	90	190	Atypical/Orphan
231	MbMYB231	ITC1587_Bchr9_P25394	576	9.3	61784.7	3	3	9	13	114	R2R3
232	MbMYB232	ITC1587_Bchr9_P25492	354	6.13	27571.5	4	2	9	17	124	R2R3
233	MbMYB233	ITC1587_Bchr9_P25771	250	7.04	28386.7	3	2	9	13	114	Atypical/Orphan
234	MbMYB234	ITC1587_Bchr9_P25872	305	5.81	20860.4	3	3	9	18	119	R2R3
235	MbMYB235	ITC1587_Bchr9_P25909	275	9.03	41521.1	3	2	9	15	116	Atypical/Orphan
236	MbMYB236	ITC1587_Bchr9_P25996	289	7.72	35269.3	3	2	9	15	116	R2R3
237	MbMYB237	ITC1587_Bchr9_P26201	243	5.48	43595.7	2	2	9	22	123	R2R3
238	MbMYB238	ITC1587_Bchr9_P26380	199	5.4	44542.3	3	2	9	13	114	R2R3
239	MbMYB239	ITC1587_Bchr9_P26479	200	9.81	29808.7	3	2	9	13	114	R2R3
240	MbMYB240	ITC1587_Bchr9_P26511	389	6.01	31080.7	4	2	9	17	118	R2R3
241	MbMYB241	ITC1587_Bchr9_P26904	390	5.59	43282.4	3	2	9	37	137	R2R3
242	MbMYB242	ITC1587unknown_P27184	378	9.61	51609.5	3	2	Unknown	38	140	R2R3
243	MbMYB243	ITC1587_Bchr9_P27523	432	6.06	63417.4	3	1	9	13	114	R2R3
244	MbMYB244	ITC1587_Bchr9_P27564	330	8.99	52647.4	3	1	9	13	115	R2R3
245	MbMYB245	ITC1587_Bchr9_P27625	355	6.01	22332.4	3	3	9	15	116	R2R3
246	MbMYB246	ITC1587_Bchr9_P27723	343	8.26	60872.4	3	3	9	18	115	MYB realted
247	MbMYB247	ITC1587_Bchr9_P27816	303	8.72	54093.3	3	3	9	50	151	R2R3
248	MbMYB248	ITC1587_Bchr9_P28029	306	6.6	126429	3	2	9	13	114	R2R3
249	MbMYB249	ITC1587_Bchr9_P28126	254	6.03	21047.9	3	2	9	16	116	Atypical/Orphan
250	MbMYB250	ITC1587_Bchr9_P28181	277	7.56	33231.4	3	2	9	70	171	R2R3
251	MbMYB251	ITC1587_Bunknown_P28319	212	6.15	28393.3	3	2	Unknown	4	122	MYB realted
