# Supplementary material for: Genome-Wide Identification and Comparative Analysis of MYB Transcription Factor Family in Musa acuminata and Musa balbisiana
Source: Plants (Basel). 2020 Mar 27;9(4):413. doi: 10.3390/plants9040413 (PMC7238746; doi:10.3390/plants9040413)
Supplement: Supplementary file 1 [file plants-09-00413-s001.zip › spm-plants-713656-revise1/Table S3- List of primers used in this study.XLSX]

## Sheet: Sheet1
		MaMYB6F GCGTCGATCCAGTCACTCAT
		MaMYB6R TCGTGATTGTAACTGCCGGT
		MaMYB17 GGGAGAGGTGTCTCCAAACC
		MaMYB17 AAAGGGTGACGCCTTCGATT
		MaMYB52F CGACAAGTCCGGGCTAAAGA
		MaMYB52R CTGCAAGCTTAGGGAGGGAG
		MaMYB76F AGCACTCAAGCTGCAAATGG
		MaMYB76R GCCAGATTGAGGACAGAAACAC
		MaMYB98F AACCGACGGTCAAATCCAGT
		MaMYB88R CGTCCCACAAGCAGCTTAAC
		MaMYB101F TTGAAGGATGGTTGAGGGGC
		MaMYB101R AAACAGTGACTCGAGCGGTT
		MaMYB103F GCAGACTGCTGGAAAAGAGAA
		MaMYB103R TCCCTTCCACTTGGATCTGTT
		MaMYB107F GGATACGCGTCGGAGGATTT
		MaMYB107R AGCTACACAGACCCCCTTCT
		MaMYB116F ACCTCAGGCCTGGAATCAAA
		MaMYB116R ATGGTGATGTGGAGGTGCAA
		MaMYB151F ACTACTGGAACACGCACCTG
		MaMYB151R TACCAGCGGAGAGCAAACTC
		MaMYB207F TGTAGTGGCGGTAATCCGTG
		MaMYB207R GGGATATGCCTCGCCAATCA
		MaMYB214F CGGTGACTTCCTCAGCAACTA
		MaMYB214R GAACTTTGTCCCACTTGCCG
		MbMYB4	AAGGCTTGTGGTCTCCTGAA
		MbMYB4 AAGTGTAGCCAACACCACATCT
		MbMYB26
		MbMYB26F AATCAAACGCGGCAACTTCA
		MbMYB26R GGAAGGTGAGAGGCAATGGA
		MbMYB49
		MbMYB49F GGAAGCCGAGGAGAAGATGG
		MbMYB49R CTACCAGGGAGATGGGATGC
		MbMYB57F ACTGCCTATGGCCTTCCATC
		MbMYB57R ACGAAATCGGAAGAACAGCC
		MbMYB76F GACATCTGCAGAGGATGCGA
		MbMYB76R GCAGCCGACAACTTTTACCA
		MbMYB80F ACTGCCTATGGCCTTCCATC
		MbMYB80R ACGAAATCGGAAGAACAGCC
		MbMYB109F AAGCATGGGGAGGGAAACTG
		MbMYB109R GAGATGATTAGCCCACCGCA
		MbMYB128F TTCTCACCCAAGGACTGTGC
		MbMYB128R AGTCTGCAACTCTTGCCACA
		MbMYB135F GGAGCAAGGAGGCTGATAGG
		MbMYB135R CCGGAATGGACTTGCTGATG
		MbMYB151F GACCAGAAGCTGATCGCGTA
		MbMYB151R TGCCACATCTGAGCAAACCT
		MbMYB191 GACCAGAAGCTGATCGCGTA
		MbMYB191 TGCCACATCTGAGCAAACCT
		MbMYB219F GACCAGAAGCTGATCGCGTA
		MbMYB219R TGCCACATCTGAGCAAACCT
