# Supplementary material for: Genome-Wide Identification and Comparative Analysis of MYB Transcription Factor Family in Musa acuminata and Musa balbisiana
Source: Plants (Basel). 2020 Mar 27;9(4):413. doi: 10.3390/plants9040413 (PMC7238746; doi:10.3390/plants9040413)
Supplement: Supplementary file 1 [file plants-09-00413-s001.zip › spm-plants-713656-revise1/Table S4-Segmental and tandem duplication in MYB genes in Musa acuminata and Musa balbisiana.XLSX]

## Sheet: MaMYBs
Table S6: List of duplicated genes in Musa acuminata
Sequence 1	Sequence 2	Ka	Ks	Ka/Ks	Duplication Type
MaMAMYB53	MAMYB292	4.0384	1.4177	0.351055	Segmental Duplication
MaMAMYB2	MAMYB253	4.6907	0.7031	0.149892	Segmental Duplication			Number of genes	% duplication
MAMYB3	MAMYB131	3.0079	0.6743	0.224176	Segmental Duplication		Total Genes	305
MAMYB6	MAMYB78	1.5217	1.2392	0.814352	Segmental Duplication		Total duplicated	81	26.5574
MAMYB8	MAMYB31	4.0871	0.8991	0.219985	Segmental Duplication		Segmental	51	62.963
MAMYB10	MAMYB81	3.8073	1.7187	0.451422	Segmental Duplication		Tandem	30	37.037
MAMYB16	MAMYB267	0.5736	0.0178	0.031032	Segmental Duplication
MAMYB17	MAMYB246	0.3837	0.0262	0.068283	Segmental Duplication
MAMYB18	MAMYB274	0.7948	0.0581	0.0731	Segmental Duplication
MAMYB24	MAMYB274	0.6442	0.0488	0.075753	Segmental Duplication
MAMYB67	MAMYB130	1.845	0.1667	0.090352	Segmental Duplication
MAMYB41	MAMYB188	2.3411	1.9105	0.816069	Segmental Duplication
MAMYB44	MAMYB75	2.5777	2.1036	0.816076	Segmental Duplication
MAMYB54	MAMYB19	3.2093	2.6192	0.816128	Segmental Duplication
MAMYB56	MAMYB229	2.0042	1.6359	0.816236	Segmental Duplication
MAMYB60	MAMYB28	3.2093	2.6192	0.816128	Segmental Duplication
MAMYB64	MAMYB229	2.0042	1.6359	0.816236	Segmental Duplication
MAMYB73	MAMYB258	1.2131	0.8919	0.735224	Segmental Duplication
MAMYB81	MAMYB157	1.4358	1.0558	0.735339	Segmental Duplication
MAMYB88	MAMYB293	1.4648	1.0772	0.73539	Segmental Duplication
MAMYB92	MAMYB212	2.3723	1.7448	0.735489	Segmental Duplication
MAMYB94	MAMYB158	1.603	1.179	0.735496	Segmental Duplication
MAMYB98	MAMYB295	1.4183	1.0432	0.735528	Segmental Duplication
MAMYB113	MAMYB299	0.9352	0.7001	0.74861	Segmental Duplication
MAMYB128	MAMYB185	2.7047	2.0251	0.748734	Segmental Duplication
MAMYB132	MAMYB39	1.9466	1.031	0.529641	Segmental Duplication
MAMYB140	MAMYB301	1.582	0.8376	0.529456	Segmental Duplication
MAMYB141	MAMYB300	2.1456	1.1361	0.529502	Segmental Duplication
MAMYB146	MAMYB250	2.908	1.892	0.650619	Segmental Duplication
MAMYB149	MAMYB209	1.2228	0.7963	0.65121	Segmental Duplication
MAMYB151	MAMYB216	1.4841	1.0003	0.674011	Segmental Duplication
MAMYB184	MAMYB300	3.403	0.8786	0.258184	Segmental Duplication
MAMYB192	MAMYB253	2.5017	0.6462	0.258304	Segmental Duplication
MAMYB217	MAMYB262	2.7747	0.7217	0.2601	Segmental duplication
MAMYB218	MAMYB193	2.5444	0.662	0.260179	Segmental duplication
MAMYB223	MAMYB146	2.1309	1.1571	0.54301	Segmental Duplication
MAMYB227	MAMYB143	4.2816	2.3287	0.543885	Segmental Duplication
MAMYB229	MAMYB73	2.637	1.4678	0.556617	Segmental Duplication
MAMYB231	MAMYB289	3.4518	2.1032	0.609305	Segmental Duplication
MAMYB229	MAMYB300	5.3343	1.0486	0.196577	Segmental Duplication
MAMYB233	MAMYB257	3.8748	0.7769	0.200501	Segmental Duplication
MAMYB235	MAMYB292	4.1453	0.8745	0.210962	Segmental Duplication
MAMYB248	MAMYB219	3.5374	3.1647	0.89464	Segmental Duplication
MAMYB256	MAMYB286	4.1803	2.0019	0.478889	Segmental Duplication
MAMYB258	MAMYB301	2.1507	1.0271	0.477565	Segmental Duplication
MAMYB262	MAMYB274	4.2034	1.9567	0.465504	Segmental Duplication
MAMYB271	MAMYB295	1.3372	1.238	0.925815	Segmental Duplication
MAMYB275	MAMYB290	3.5268	2.0964	0.59442	Segmental Duplication
MAMYB161	MAMYB300	1.1941	0.7376	0.617704	Segmental Duplication
MAMYB297	MAMYB298	4.3108	0.9324	0.216294	Segmental Duplication
MAMYB300	MAMYB301	2.8233	0.6696	0.237169	Segmental Duplication
MAMYB4	MAMYB189	3.1358	3.717	1.18534	Tandem duplication
MAMYB15	MAMYB161	2.0367	2.2519	1.10566	Tandem duplication
MAMYB32	MAMYB212	1.8715	2.3416	1.25119	Tandem duplication
MAMYB34	MAMYB245	2.0529	2.569	1.2514	Tandem duplication
MAMYB39	MAMYB241	1.8655	2.3349	1.25162	Tandem duplication
MAMYB48	MAMYB45	2.5929	3.2454	1.25165	Tandem duplication
MAMYB58	MAMYB252	1.8664	2.3374	1.25236	Tandem duplication
MAMYB65	MAMYB100	2.133	2.6711	1.25227	Tandem duplication
MAMYB102	MAMYB261	1.7729	2.2198	1.25207	Tandem duplication
MAMYB105	MAMYB193	1.6479	2.0633	1.25208	Tandem duplication
MAMYB129	MAMYB243	2.0529	2.569	1.2514	Tandem duplication
MAMYB133	MAMYB204	1.8715	2.3416	1.25119	Tandem duplication
MAMYB139	MAMYB238	1.8655	2.3349	1.25162	Tandem duplication
MAMYB143	MAMYB225	2.5929	3.2454	1.25165	Tandem duplication
MAMYB155	MAMYB231	1.7437	2.9841	1.71136	Tandem duplication
MAMYB168	MAMYB235	2.5206	3.7247	1.4777	Tandem duplication
MAMYB76	MAMYB275	2.4865	3.3013	1.32769	Tandem duplication
MAMYB176	MAMYB216	1.6936	2.2487	1.32776	Tandem duplication
MAMYB204	MAMYB212	1.9226	2.0694	1.07635	Tandem duplication
MAMYB210	MAMYB251	1.8245	1.9786	1.08446	Tandem duplication
MAMYB220	MAMYB165	1.8245	1.9786	1.08446	Tandem duplication
MAMYB221	MAMYB178	2.2437	2.4791	1.10492	Tandem duplication
MAMYB225	MAMYB261	1.4214	2.8902	2.03335	Tandem duplication
MAMYB238	MAMYB169	1.9283	2.6724	1.38588	Tandem duplication
MAMYB243	MAMYB202	1.7519	2.2274	1.27142	Tandem duplication
MAMYB246	MAMYB298	2.287	2.729	1.19327	Tandem duplication
MAMYB265	MAMYB280	2.0628	2.3347	1.13181	Tandem duplication
MAMYB269	MAMYB224	1.9587	2.2038	1.12513	Tandem duplication
MAMYB273	MAMYB276	2.0671	2.327	1.12573	Tandem duplication
MAMYB304	MAMYB294	2.2227	2.7612	1.24227	Tandem duplication

## Sheet: MbMYBs
List of duplicated MbMYB genes in M.balbisiana
Seq 1	Seq2	Ka	Ks	Ka/Ks	Duplication type
MbMYB1	MbMYB2	0.5857	0.0086	0.0146833	Segmental duplication
MbMYB2	MbMYB23	1.3086	0.0267	0.0204035	Segmental duplication
MbMYB4	MbMYB162	1.0807	0.0406	0.0375682	Segmental duplication
MbMYB6	MbMYB163	2.1481	0.1028	0.0478562	Segmental duplication
MbMYB7	MbMYB230	1.9755	0.2295	0.116173	Segmental duplication
MbMYB11	MbMYB140	2.3168	0.2779	0.11995	Segmental duplication
MbMYB12	MbMYB186	2.4385	0.2927	0.120033	Segmental duplication
MbMYB16	MbMYB174	2.626	0.3145	0.119764	Segmental duplication
MbMYB23	MbMYB165	3.0214	2.513	0.831734	Segmental duplication
MbMYB25	MbMYB117	3.6526	2.9125	0.797377	Segmental duplication
MbMYB27	MbMYB250	3.0007	2.3995	0.799647	Segmental duplication
MbMYB33	MbMYB30	5.8289	2.8402	0.487262	Segmental duplication
MbMYB37	MbMYB130	5.8289	2.8402	0.487262	Segmental duplication
MbMYB44	MbMYB218	3.8637	1.9085	0.493957	Segmental duplication
MbMYB47	MbMYB198	5.0892	2.5145	0.494086	Segmental duplication
MbMYB33	MbMYB89	2.2722	0.681	0.29971	Segmental duplication
MbMYB54	MbMYB211	1.4275	0.3288	0.230333	Segmental duplication
MbMYB60	MbMYB173	1.4559	0.4657	0.319871	Segmental duplication
MbMYB168	MbMYB178	1.1281	0.3649	0.323464	Segmental duplication
MbMYB77	MbMYB83	2.3433	2.2412	0.956429	Segmental duplication
MbMYB92	MbMYB178	3.197	2.9755	0.930716	Segmental duplication
MbMYB105	MbMYB225	1.916	1.7843	0.931263	Segmental duplication
MbMYB110	MbMYB137	2.5698	2.3699	0.922212	Segmental duplication
MbMYB113	MbMYB214	2.6566	2.4633	0.927238	Segmental duplication
MbMYB154	MbMYB155	1.454	1.1468	0.788721	Segmental duplication
MbMYB160	MbMYB253	2.7568	2.1627	0.784497	Segmental duplication
MbMYB176	MbMYB232	2.5939	2.043	0.787617	Segmental duplication
MbMYB180	MbMYB196	3.1541	2.1995	0.697346	Segmental duplication				Number of genes	% duplication
MbMYB182	MbMYB195	1.8066	0.748	0.414037	Segmental duplication			Total genes	251
MbMYB190	MbMYB247	4.0765	1.6244	0.398479	Segmental duplication			Total duplicated	61	24.3028
MbMYB194	MbMYB243	1.3325	0.1908	0.143189	Segmental duplication			Segmental	38	62.2951
MbMYB197	MbMYB230	1.9041	0.2566	0.134762	Segmental duplication			Tandem	23	37.7049
MbMYB201	MbMYB202	2.0292	0.3777	0.186132	Segmental duplication
MbMYB217	MbMYB202	1.6084	0.4308	0.267844	Segmental duplication
MbMYB219	MbMYB244	1.0626	0.3177	0.298984	Segmental duplication
MbMYB235	MbMYB236	3.6666	3.5081	0.956772	Segmental duplication
MbMYB237	MbMYB210	2.2146	2.1154	0.955206	Segmental duplication
MbMYB8	MbMYB42	2.2127	2.6128	1.18082	Tandem duplicaion
MbMYB9	MbMYB144	2.2127	2.6128	1.18082	Tandem duplicaion
MbMYB17	MbMYB250	2.1606	2.3967	1.10928	Tandem duplicaion
MbMYB20	MbMYB212	2.4071	2.6742	1.11096	Tandem duplicaion
MbMYB22	MbMYB198	2.5163	2.7959	1.11112	Tandem duplicaion
MbMYB30	MbMYB245	2.1308	2.8399	1.33279	Tandem duplicaion
MbMYB32	MbMYB97	2.2206	2.9642	1.33486	Tandem duplicaion
MbMYB46	MbMYB159	1.6902	1.915	1.133	Tandem duplicaion
MbMYB49	MbMYB200	1.9995	2.2655	1.13303	Tandem duplicaion
MbMYB57	MbMYB167	1.7737	1.9963	1.1255	Tandem duplicaion
MbMYB64	MbMYB250	1.8137	2.0414	1.12554	Tandem duplicaion
MbMYB83	MbMYB119	1.6621	1.8703	1.12526	Tandem duplicaion
MbMYB123	MbMYB241	1.8406	2.1029	1.14251	Tandem duplicaion
MbMYB136	MbMYB34	2.265	2.5878	1.14252	Tandem duplicaion
MbMYB141	MbMYB134	2.265	2.5878	1.14252	Tandem duplicaion
MbMYB152	MbMYB188	1.6791	1.9208	1.14395	Tandem duplicaion
MbMYB1740	MbMYB230	1.4384	1.681	1.16866	Tandem duplicaion
MbMYB187	MbMYB221	1.7744	2.1238	1.19691	Tandem duplicaion
MbMYB190	MbMYB211	2.0472	2.451	1.19725	Tandem duplicaion
MbMYB188	MbMYB193	3.1614	3.7094	1.17334	Tandem duplicaion
MbMYB210	MbMYB140	2.0727	2.6821	1.29401	Tandem duplicaion
MbMYB208	MbMYB233	1.7315	2.2417	1.29466	Tandem duplicaion
MbMYB227	MbMYB204	1.3332	1.5753	1.18159	Tandem duplicaion
